# Supplementary material for: Wealth-relative effects in cooperation games
Source: Heliyon. 2019 Dec 3;5(12):e02958. doi: 10.1016/j.heliyon.2019.e02958 (PMC6909069; doi:10.1016/j.heliyon.2019.e02958)
Supplement: simulation_code [file mmc1.zip]

Archive with 1 entries (1 files):
- hly_2958_simulation_code_mmc1.html
