# Supplementary material for: Wealth-relative effects in cooperation games
Source: Heliyon. 2019 Dec 3;5(12):e02958. doi: 10.1016/j.heliyon.2019.e02958 (PMC6909069; doi:10.1016/j.heliyon.2019.e02958)
Supplement: simulation_data [file mmc2.xlsx]

## Sheet: net size - poor dens
net size	(makes almost no difference)
	Wealthy TitTat	Wealthy Subsist	Wealthy Middle	Wealthy Thief	Wealthy Exploit	Poor TitTat	Poor Subsist	Poor Middle	Poor Thief	Poor Exploit	Initially Wealthy Population	Initially Poor Population	Total Population	Wealth of Initially Wealthy	Wealth of Initially Poor	Total Wealth
20x20	-0.06	-0.02	0	-0.01	-0.03	-0.36	-0.04	-0.01	-0.02	-0.27	-0.02	-0.12	-0.08	1.31	2.41	1.63
100x100	-0.05	0	0	0	-0.02	-0.32	-0.02	0	0	-0.3	-0.01	-0.13	-0.07	1.31	2.34	1.6
density poor	(drags down the wealthy)
	Wealthy TitTat	Wealthy Subsist	Wealthy Middle	Wealthy Thief	Wealthy Exploit	Poor TitTat	Poor Subsist	Poor Middle	Poor Thief	Poor Exploit	Initially Wealthy Pop.	Initially Poor Pop.	Total Population	Wealth of Initially Wealthy	Wealth of Initially Poor	Total Wealth
0.1	-0.01	0	0	0	-0.01	-0.34	-0.01	0	0	-0.31	0	-0.12	-0.02	1.63	2.9	1.68
0.5	-0.06	-0.02	0	-0.01	-0.03	-0.36	-0.04	-0.01	-0.02	-0.27	-0.02	-0.12	-0.08	1.31	2.41	1.63
0.9	-0.12	-0.04	-0.04	-0.1	-0.08	-0.33	-0.08	-0.05	-0.09	-0.28	-0.05	-0.17	-0.16	1.15	2.31	2.03
0.1	-0.01	0	0	0	0	-0.3	-0.02	0	0	-0.28	0	-0.11	-0.02	0.82	1.23	0.83
0.5	0	0	0	0	-0.01	-0.21	-0.01	-0.01	0	-0.2	0	-0.08	-0.04	0.77	1.26	0.92
0.9	0	0	0	0	0	-0.06	0	0	0	-0.05	0	-0.02	-0.01	0.97	1.81	1.62
	Wealthy TitTat	Wealthy Subsist	Wealthy Middle	Wealthy Thief	Wealthy Exploit	Poor TitTat	Poor Subsist	Poor Middle	Poor Thief	Poor Exploit	Initially Wealthy Pop.	Initially Poor Pop.	Total Population	Wealth of Initially Wealthy	Wealth of Initially Poor	Total Wealth
10% initial density of poor	-0.06	0	0	0	-0.02	-0.52	-0.06	0	-0.04	-0.49	-0.01	-0.24	-0.04	0.44	0.88	0.46		Conclusion: The poor are a drag on the wealthy if survival in question for everyone, but not on themselves.
50% initial density of poor	-0.39	-0.06	0	-0.13	-0.22	-0.8	-0.11	-0.01	-0.21	-0.73	-0.16	-0.37	-0.25	-0.09	0.15	-0.05		Large density of initial poor (not that they all stay that way) enables exploit strategy
90% initial density of poor	-0.88	-0.54	-0.16	-0.68	-0.44	-0.95	-0.59	-0.22	-0.79	-0.92	-0.54	-0.66	-0.65	-0.67	-0.65	-0.66		(perhaps on other poor and/or falling wealthy)
8=poor, 20=rich																		(more so if everyone is better off and initial density of poor is very high)
10% initial density of poor	-0.02	0	0	0	0	-0.38	-0.05	-0.06	-0.01	-0.43	0	-0.16	-0.01	0.23	0.14	0.22		Other strategies show little change for poor as a function of density
50% initial density of poor	-0.11	-0.01	0	-0.01	-0.01	-0.46	-0.06	-0.01	-0.04	-0.41	-0.01	-0.19	-0.11	0.07	-0.07	0.04		Poor TitTat works better if everyone better off
90% initial density of poor	-0.05	0	0	-0.02	0	-0.2	-0.02	0	0	-0.17	-0.01	-0.07	-0.06	0.42	0.29	0.32
forgiveness
5% forgiveness	-0.43	-0.04	0	-0.12	-0.23	-0.75	-0.11	-0.02	-0.23	-0.73	-0.16	-0.35	-0.27	-0.09	0.13	-0.03
10% forgiveness	-0.37	-0.03	0	-0.08	-0.16	-0.7	-0.09	-0.01	-0.13	-0.69	-0.11	-0.31	-0.22	-0.04	0.16	0
50% forgiveness	-0.45	-0.06	0	-0.12	-0.17	-0.76	-0.11	-0.01	-0.21	-0.73	-0.16	-0.34	-0.24	-0.11	0.07	-0.06
defection benefit
120% Defection benefit (2.2|0|-1.07)	-0.39	-0.06	0	-0.13	-0.22	-0.8	-0.11	-0.01	-0.21	-0.73	-0.16	-0.37	-0.25	-0.09	0.15	-0.05
60% Defection benefit (1.6|.6|-1.07)	-0.25	-0.11	-0.03	-0.14	-0.17	-0.67	-0.26	-0.14	-0.35	-0.66	-0.15	-0.4	-0.27	-0.26	-0.14	-0.23
20% Defection benefit (1.2|1|-1.07)	-0.07	-0.1	-0.17	-0.11	-0.13	-0.66	-0.66	-0.72	-0.67	-0.65	-0.11	-0.67	-0.38	-0.4	-0.68	-0.47
100% Defection ben. neg sum (2.0|0|-1.05)	-0.5	-0.02	0	-0.14	-0.22	-0.79	-0.05	-0.01	-0.25	-0.75	-0.18	-0.38	-0.29	-0.13	0.1	-0.07

## Sheet: vary cost (2)
COST
	Wealthy TitTat	Wealthy Subsist	Wealthy Exploit	Poor TitTat	Poor Subsist	Poor Exploit	W-total	P-total	All-total	Wealth of initially wealthy 3-strategies	Wealth of initially poor 3-strategies	Wealth of initially wealthy 5-strategies	Wealth of initially poor 5-strategies			Wealthy TitTat	Wealthy Subsist	Wealthy Middle	Wealthy Thief	Wealthy Exploit	Poor TitTat	Poor Subsist	Poor Middle	Poor Thief	Poor Exploit	W-total	P-total	All-total	Wealth of initially wealthy 5-strategies	Wealth of initially poor 5-strategies	Tot-wealth 5-strat
-0.92	-0.03	0	0	-0.26	0	-0.26	-0.01	-0.17	-0.08	3.53	4.53	3.44	6.75			-0.02	0	0	0	0	-0.19	0	0	0	-0.14	0	-0.06	-0.03	3.44	6.75	4.43
-0.93	-0.05	0	-0.01	-0.31	0	-0.25	-0.02	-0.19	-0.09	3.29	4.12	3.22	6.32			-0.02	0	0	0	0	-0.18	0	0	0	-0.17	0	-0.06	-0.04	3.22	6.32	4.11
-0.94	-0.06	0	0	-0.33	0	-0.3	-0.02	-0.21	-0.1	3.05	3.65	3.01	5.91			-0.03	0	0	0	0	-0.19	0	0	0	-0.17	0	-0.08	-0.04	3.01	5.91	3.83
-0.95	-0.08	0	-0.02	-0.33	0	-0.29	-0.03	-0.2	-0.11	2.84	3.34	2.79	5.44			-0.01	0	0	0	-0.01	-0.23	0	0	0	-0.2	-0.01	-0.09	-0.05	2.79	5.44	3.56
-0.96	-0.07	0	-0.01	-0.39	0	-0.32	-0.03	-0.22	-0.13	2.6	2.8	2.58	5			-0.02	0	0	0	-0.01	-0.24	0	0	0	-0.2	-0.01	-0.08	-0.05	2.58	5	3.3
-0.97	-0.11	0	-0.01	-0.41	0	-0.36	-0.04	-0.24	-0.15	2.36	2.34	2.35	4.45			-0.04	0	0	0	0	-0.24	0	0	0	-0.21	-0.01	-0.09	-0.05	2.35	4.45	2.95
-0.98	-0.11	0	-0.01	-0.45	0	-0.42	-0.03	-0.29	-0.17	2.13	1.87	2.1	4.09			-0.04	0	0	0	-0.02	-0.25	0	0	0	-0.25	0	-0.1	-0.05	2.1	4.09	2.65
-0.99	-0.17	0	-0.02	-0.49	0	-0.42	-0.07	-0.31	-0.19	1.85	1.57	1.89	3.55			-0.06	0	0	0	0	-0.26	0	0	0	-0.27	-0.01	-0.11	-0.07	1.89	3.55	2.37
-1	-0.2	0	-0.03	-0.55	0	-0.46	-0.07	-0.33	-0.2	1.6	1.28	1.68	3.09			-0.07	0	0	0	-0.01	-0.34	0	0	0	-0.27	-0.01	-0.12	-0.06	1.68	3.09	2.08
-1.01	-0.22	0	-0.02	-0.58	0	-0.52	-0.07	-0.37	-0.23	1.36	0.86	1.44	2.71			-0.06	0	0	0	-0.01	-0.32	0	0	0	-0.31	-0.02	-0.12	-0.07	1.44	2.71	1.81
-1.02	-0.24	0	-0.03	-0.65	-0.01	-0.56	-0.09	-0.42	-0.26	1.13	0.5	1.23	2.27			-0.07	0	0	0	-0.03	-0.39	0	0	-0.01	-0.37	-0.02	-0.14	-0.08	1.23	2.27	1.52
-1.03	-0.35	-0.01	-0.04	-0.7	-0.04	-0.62	-0.13	-0.44	-0.28	0.86	0.19	0.98	1.85			-0.09	0	0	0	-0.05	-0.43	0	0	-0.01	-0.37	-0.02	-0.17	-0.1	0.98	1.85	1.2
-1.04	-0.44	-0.04	-0.05	-0.75	-0.09	-0.68	-0.16	-0.51	-0.33	0.61	-0.06	0.76	1.36			-0.13	-0.01	0	-0.01	-0.03	-0.47	-0.02	0	-0.02	-0.44	-0.03	-0.2	-0.12	0.76	1.36	0.94
-1.05	-0.5	-0.1	-0.08	-0.81	-0.21	-0.76	-0.23	-0.59	-0.39	0.35	-0.33	0.51	1.03			-0.18	0	0	-0.01	-0.05	-0.51	-0.01	0	-0.02	-0.49	-0.04	-0.2	-0.12	0.51	1.03	0.65
-1.06	-0.64	-0.16	-0.11	-0.9	-0.33	-0.82	-0.32	-0.67	-0.49	0.12	-0.54	0.22	0.53			-0.29	-0.02	0	-0.03	-0.1	-0.64	-0.06	-0.01	-0.09	-0.63	-0.09	-0.28	-0.18	0.22	0.53	0.31
-1.07	-0.73	-0.3	-0.18	-0.95	-0.44	-0.87	-0.39	-0.77	-0.58	-0.11	-0.7	-0.11	0.14			-0.4	-0.06	0	-0.13	-0.18	-0.8	-0.12	-0.02	-0.21	-0.74	-0.15	-0.38	-0.27	-0.11	0.14	-0.05
-1.08	-0.84	-0.47	-0.24	-0.97	-0.65	-0.94	-0.51	-0.84	-0.68	-0.3	-0.83	-0.4	-0.28			-0.63	-0.17	-0.03	-0.31	-0.34	-0.88	-0.24	-0.04	-0.39	-0.83	-0.28	-0.47	-0.37	-0.4	-0.28	-0.36
-1.09	-0.92	-0.68	-0.31	-0.99	-0.8	-0.96	-0.62	-0.93	-0.76	-0.46	-0.94	-0.69	-0.64			-0.86	-0.45	-0.11	-0.64	-0.53	-0.95	-0.53	-0.16	-0.74	-0.94	-0.54	-0.68	-0.61	-0.69	-0.64	-0.67
-1.1	-0.97	-0.83	-0.35	-1	-0.91	-0.98	-0.72	-0.97	-0.84	-0.58	-0.98	-0.84	-0.87			-0.98	-0.78	-0.38	-0.91	-0.68	-1	-0.84	-0.41	-0.95	-1	-0.76	-0.83	-0.79	-0.84	-0.87	-0.86
-1.11	-0.98	-0.9	-0.44	-1	-0.95	-0.99	-0.78	-0.98	-0.89	-0.66	-0.97	-0.92	-0.95			-1	-0.95	-0.6	-0.98	-0.79	-1	-0.95	-0.69	-1	-1	-0.87	-0.93	-0.9	-0.92	-0.95	-0.93
-1.12	-1	-0.96	-0.5	-1	-1	-0.99	-0.82	-0.99	-0.91	-0.7	-0.99	-0.96	-0.98			-1	-0.99	-0.78	-1	-0.86	-1	-0.99	-0.84	-1	-1	-0.93	-0.97	-0.95	-0.96	-0.98	-0.96
-1.13	-0.99	-0.98	-0.53	-1	-0.98	-0.99	-0.83	-0.99	-0.91	-0.75	-0.99	-0.97	-0.98			-1	-0.98	-0.86	-1	-0.89	-1	-0.99	-0.87	-1	-1	-0.95	-0.97	-0.96	-0.97	-0.98	-0.98
-1.14	-1	-0.99	-0.59	-1	-1	-0.99	-0.86	-1	-0.93	-0.79	-0.99	-0.97	-0.99			-1	-0.99	-0.85	-1	-0.9	-1	-1	-0.91	-1	-1	-0.94	-0.98	-0.96	-0.97	-0.99	-0.97
-1.15												0	0
-1.16												0	0
-1.17												0	0
									All strategies do better in 5-mix except at upper end of range, where 5-mix fails much more catastrophically.												NOTE: As iterations go up, cost per turn has larger effect, so it WILL force equilibrium
									As we tune cooperation to work better, are we doomed to catastrophic failure when stressed?												to environmentally supportable value (i.e. diminishing returns will be provoked)

## Sheet: vary cost (3)
COST
	Wealthy TitTat	Wealthy Subsist	Wealthy Exploit	Poor TitTat	Poor Subsist	Poor Exploit	W-total	P-total	All-total	Wealth of initially wealthy 3-strategies	Wealth of initially poor 3-strategies	Wealth of initially wealthy 5-strategies	Wealth of initially poor 5-strategies			Wealthy TitTat	Wealthy Subsist	Wealthy Middle	Wealthy Thief	Wealthy Exploit	Poor TitTat	Poor Subsist	Poor Middle	Poor Thief	Poor Exploit	W-total	P-total	All-total	Wealth of initially wealthy 5-strategies	Wealth of initially poor 5-strategies	Tot-wealth 5-strat
-1.2	-0.03	0	0	-0.26	0	-0.26	-0.01	-0.17	-0.08	3.53	4.53	4.6	9.41			-0.02	-0.01	-0.01	0	-0.01	-0.29	-0.05	-0.02	-0.03	-0.27	-0.01	-0.12	-0.07	4.6	9.41	5.98
-1.21	-0.05	0	-0.01	-0.31	0	-0.25	-0.02	-0.19	-0.09	3.29	4.12	4.33	8.7			-0.04	-0.02	-0.01	-0.02	-0.03	-0.29	-0.08	-0.04	-0.04	-0.3	-0.02	-0.15	-0.09	4.33	8.7	5.6
-1.22																-0.04	-0.01	0	-0.01	-0.02	-0.32	-0.05	-0.04	-0.07	-0.28	-0.03	-0.15	-0.09	4.14	8.42	5.39
-1.23																-0.04	-0.02	-0.02	-0.02	-0.03	-0.34	-0.08	-0.03	-0.05	-0.35	-0.03	-0.18	-0.11	3.85	7.77	5
-1.24																-0.07	-0.02	-0.02	-0.02	-0.04	-0.38	-0.11	-0.04	-0.11	-0.35	-0.03	-0.2	-0.11	3.51	7.05	4.53
-1.25																-0.09	-0.03	-0.03	-0.03	-0.06	-0.39	-0.1	-0.06	-0.11	-0.4	-0.05	-0.2	-0.13	3.17	6.32	4.08
-1.26																-0.13	-0.06	-0.04	-0.04	-0.09	-0.46	-0.14	-0.08	-0.16	-0.42	-0.07	-0.26	-0.16	2.83	5.73	3.67
-1.27																-0.15	-0.06	-0.04	-0.05	-0.11	-0.44	-0.15	-0.08	-0.15	-0.46	-0.07	-0.24	-0.16	2.55	5.06	3.28
-1.28																-0.19	-0.07	-0.07	-0.08	-0.14	-0.5	-0.17	-0.12	-0.18	-0.5	-0.11	-0.3	-0.21	2.18	4.43	2.84
-1.29																-0.21	-0.12	-0.08	-0.12	-0.14	-0.53	-0.17	-0.12	-0.23	-0.55	-0.12	-0.29	-0.2	1.92	3.87	2.47
-1.3																-0.25	-0.16	-0.1	-0.16	-0.23	-0.61	-0.26	-0.16	-0.3	-0.57	-0.19	-0.39	-0.3	1.51	3.21	2.02
-1.31																-0.34	-0.17	-0.16	-0.19	-0.26	-0.65	-0.3	-0.21	-0.33	-0.63	-0.21	-0.43	-0.32	1.18	2.5	1.56
-1.32																-0.49	-0.31	-0.25	-0.35	-0.4	-0.73	-0.39	-0.29	-0.44	-0.72	-0.37	-0.52	-0.44	0.63	1.6	0.91
-1.33																-0.52	-0.35	-0.3	-0.41	-0.46	-0.75	-0.47	-0.34	-0.53	-0.74	-0.41	-0.56	-0.48	0.42	1.29	0.64
-1.34																-0.66	-0.5	-0.42	-0.54	-0.57	-0.82	-0.58	-0.48	-0.64	-0.82	-0.54	-0.66	-0.58	-0.09	0.37	0.06
-1.35																-0.75	-0.62	-0.54	-0.67	-0.71	-0.87	-0.67	-0.59	-0.72	-0.86	-0.66	-0.75	-0.71	-0.47	-0.23	-0.4
-1.36																-0.81	-0.73	-0.64	-0.75	-0.77	-0.92	-0.78	-0.7	-0.81	-0.9	-0.74	-0.82	-0.78	-0.57	-0.42	-0.52
-1.37																-0.92	-0.84	-0.74	-0.87	-0.86	-0.97	-0.87	-0.8	-0.92	-0.97	-0.86	-0.92	-0.9	-0.81	-0.72	-0.77
-1.38																-0.93	-0.88	-0.8	-0.9	-0.88	-0.98	-0.9	-0.85	-0.91	-0.96	-0.87	-0.92	-0.9	-0.86	-0.8	-0.85
-1.39																-0.98	-0.9	-0.84	-0.93	-0.92	-0.99	-0.94	-0.87	-0.97	-0.98	-0.91	-0.96	-0.93	-0.9	-0.85	-0.89
-1.4																-0.98	-0.94	-0.85	-0.95	-0.92	-0.99	-0.94	-0.89	-0.97	-0.98	-0.93	-0.95	-0.93	-0.94	-0.92	-0.93
-1.41																-1	-0.95	-0.87	-0.98	-0.96	-1	-0.98	-0.9	-0.99	-1	-0.94	-0.99	-0.96	-0.95	-0.95	-0.95
-1.42																-1	-0.99	-0.9	-0.99	-0.94	-1	-1	-0.93	-1	-1	-0.96	-0.98	-0.97	-0.98	-0.98	-0.98

## Sheet: Equilibrium
	cooperation benefit 1+x | 2+2x defect
		Wealthy equilib. 3-strategies	Poor equilib. 3-strategies	Wealthy equilib. 5-strategies	Poor equilib. 5-strategies	Perfect cooperation equilib.	die off in wealthy 5-strat eq.	die off in wealthy 5-strat eq
-0.1	.9|1.8	-0.97	-0.92	-0.94	-0.94	-0.9
0	1|2	-1.01	-0.975	-1	-1	-1	-1.446	-0.2
0.1	1.1|2.2	-1.07	-1.038	-1.07	-1.07	-1.1	-1.396	-0.25
0.2	1.2|2.4	-1.13	-1.102	-1.135	-1.14	-1.2	-1.266	-0.38
0.3	1.3|2.6	-1.202	-1.17	-1.205	-1.21	-1.3	-1.176	-0.47
0.4	1.4|2.8	-1.27	-1.25	-1.27	-1.28	-1.4	-1.116	-0.53
0.5	1.5|3.0	-1.35	-1.33	-1.34	-1.35	-1.5	-1.056	-0.59

## Sheet: 1.07 data
run	WB	WS	WE	PB	PS	PE	W-total	P-total	All-total	W-wealth	P-wealth	Tot-wealth
0	-0.66	-0.19	-0.26	-0.92	-0.36	-0.78	-0.36	-0.68	-0.52	-0.21	-0.41	-0.26		-1
1	-0.76	-0.4	-0.14	-0.92	-0.48	-0.85	-0.44	-0.76	-0.6	-0.06	-0.68	-0.23		-0.95
2	-0.7	-0.29	-0.17	-0.93	-0.44	-0.89	-0.39	-0.75	-0.56	-0.17	-0.74	-0.32		-0.9
3	-0.75	-0.25	-0.15	-0.95	-0.48	-0.96	-0.37	-0.81	-0.58	-0.07	-0.82	-0.27		-0.85
4	-0.9	-0.41	-0.11	-1	-0.58	-0.91	-0.47	-0.83	-0.66	-0.17	-0.8	-0.37		-0.8
5	-0.79	-0.21	-0.17	-0.95	-0.32	-0.91	-0.38	-0.75	-0.57	-0.07	-0.74	-0.26		-0.75
6	-0.75	-0.24	-0.2	-0.97	-0.47	-0.91	-0.4	-0.79	-0.59	-0.13	-0.8	-0.31		-0.7
7	-0.81	-0.39	-0.23	-1	-0.67	-0.95	-0.48	-0.85	-0.66	-0.25	-0.87	-0.42		-0.65
8	-0.68	-0.26	-0.05	-0.96	-0.41	-0.82	-0.34	-0.74	-0.55	-0.04	-0.65	-0.23		-0.6
9	-0.6	-0.23	-0.18	-0.89	-0.41	-0.91	-0.35	-0.73	-0.54	-0.11	-0.58	-0.25		-0.55
10	-0.65	-0.05	-0.15	-0.93	-0.23	-0.89	-0.32	-0.71	-0.53	0.16	-0.65	-0.1		-0.5
11	-0.78	-0.44	-0.21	-1	-0.67	-0.94	-0.45	-0.88	-0.69	-0.15	-0.85	-0.39		-0.45
12	-0.83	-0.29	-0.21	-0.98	-0.53	-0.96	-0.43	-0.84	-0.63	-0.14	-0.84	-0.34		-0.4
13	-0.78	-0.55	-0.14	-0.96	-0.62	-0.93	-0.48	-0.84	-0.67	-0.26	-0.82	-0.43		-0.35
14	-0.89	-0.63	-0.19	-1	-0.76	-0.93	-0.55	-0.89	-0.72	-0.26	-0.87	-0.44		-0.3
15	-0.69	-0.13	-0.25	-0.96	-0.32	-0.9	-0.37	-0.74	-0.55	-0.08	-0.66	-0.24		-0.25
16	-0.8	-0.19	-0.18	-0.98	-0.41	-0.9	-0.38	-0.73	-0.56	-0.21	-0.56	-0.31		-0.2
17	-0.77	-0.41	-0.22	-0.99	-0.69	-0.94	-0.44	-0.87	-0.67	-0.18	-0.9	-0.41		-0.15
18	-0.75	-0.3	-0.21	-0.93	-0.5	-0.91	-0.43	-0.77	-0.59	-0.07	-0.73	-0.26		-0.1
19	-0.68	-0.14	-0.13	-0.9	-0.41	-0.91	-0.32	-0.72	-0.52	-0.02	-0.69	-0.2		-0.05
20	-0.63	-0.38	-0.22	-0.94	-0.32	-0.88	-0.41	-0.72	-0.57	-0.1	-0.66	-0.27		3.19189e-16
21	-0.75	-0.31	-0.17	-1	-0.54	-0.85	-0.37	-0.79	-0.58	-0.11	-0.66	-0.27
22	-0.79	-0.41	-0.25	-0.98	-0.35	-0.85	-0.46	-0.72	-0.6	-0.24	-0.66	-0.37
23	-0.79	-0.26	-0.13	-0.99	-0.59	-0.9	-0.41	-0.82	-0.61	-0.16	-0.82	-0.34
24	-0.8	-0.41	-0.14	-1	-0.5	-0.98	-0.42	-0.82	-0.61	-0.11	-0.87	-0.32
25	-0.76	-0.31	-0.21	-0.93	-0.57	-0.89	-0.43	-0.8	-0.6	-0.11	-0.76	-0.28
26	-0.89	-0.22	-0.18	-0.91	-0.52	-0.95	-0.42	-0.8	-0.61	-0.08	-0.8	-0.29
27	-0.79	-0.19	-0.17	-1	-0.35	-0.82	-0.4	-0.71	-0.54	-0.09	-0.64	-0.23
28	-0.84	-0.26	-0.18	-0.98	-0.48	-0.9	-0.42	-0.76	-0.58	-0.14	-0.79	-0.31
29	-0.86	-0.46	-0.16	-0.97	-0.56	-0.89	-0.49	-0.82	-0.66	-0.1	-0.79	-0.3
30	-0.83	-0.26	-0.21	-1	-0.56	-0.96	-0.43	-0.83	-0.62	-0.14	-0.87	-0.34
31	-0.71	-0.26	-0.12	-0.97	-0.36	-0.97	-0.34	-0.75	-0.55	-0.06	-0.78	-0.27
32	-0.76	-0.29	-0.22	-0.99	-0.48	-0.93	-0.4	-0.83	-0.62	-0.08	-0.86	-0.31
33	-0.73	-0.14	-0.18	-0.94	-0.31	-0.86	-0.36	-0.7	-0.52	-0.01	-0.61	-0.18
34	-0.68	-0.34	-0.23	-0.93	-0.49	-0.95	-0.43	-0.79	-0.6	-0.15	-0.83	-0.33
35	-0.85	-0.28	-0.17	-0.96	-0.23	-0.86	-0.42	-0.7	-0.56	-0.04	-0.65	-0.21
36	-0.69	-0.19	-0.22	-0.91	-0.31	-0.86	-0.39	-0.71	-0.55	-0.04	-0.63	-0.22
37	-0.71	-0.27	-0.12	-0.96	-0.58	-0.91	-0.38	-0.83	-0.61	-0.07	-0.75	-0.28
38	-0.7	-0.14	-0.19	-0.85	-0.33	-0.87	-0.33	-0.67	-0.49	-0.07	-0.64	-0.22
39	-0.67	-0.11	-0.19	-0.95	-0.25	-0.9	-0.34	-0.71	-0.53	0.04	-0.61	-0.16
40	-0.73	-0.15	-0.21	-0.92	-0.34	-0.83	-0.37	-0.69	-0.52	-0.02	-0.58	-0.18
41	-0.78	-0.26	-0.18	-0.9	-0.5	-0.85	-0.43	-0.74	-0.6	-0.19	-0.67	-0.34
42	-0.78	-0.32	-0.16	-0.98	-0.49	-0.92	-0.43	-0.8	-0.62	-0.15	-0.74	-0.33
43	-0.66	-0.33	-0.18	-0.95	-0.5	-0.88	-0.4	-0.78	-0.58	-0.12	-0.78	-0.31
44	-0.71	-0.2	-0.16	-0.91	-0.42	-0.95	-0.38	-0.75	-0.55	-0.11	-0.75	-0.28
45	-0.68	-0.26	-0.17	-0.88	-0.33	-0.82	-0.39	-0.65	-0.52	-0.15	-0.5	-0.24
46	-0.53	-0.19	-0.1	-0.91	-0.26	-0.81	-0.29	-0.69	-0.48	0.02	-0.57	-0.14
47	-0.76	-0.29	-0.15	-0.88	-0.34	-0.92	-0.41	-0.69	-0.54	-0.1	-0.63	-0.24
48	-0.82	-0.39	-0.11	-0.99	-0.46	-0.92	-0.47	-0.76	-0.63	-0.17	-0.74	-0.36
49	-0.73	-0.29	-0.2	-1	-0.54	-0.92	-0.39	-0.82	-0.6	-0.08	-0.86	-0.29
50	-0.73	-0.28	-0.19	-0.97	-0.41	-0.91	-0.42	-0.77	-0.6	-0.11	-0.81	-0.31
51	-0.88	-0.53	-0.15	-1	-0.56	-0.95	-0.5	-0.84	-0.67	-0.17	-0.83	-0.36
52	-0.64	-0.2	-0.17	-0.94	-0.29	-0.83	-0.34	-0.69	-0.5	-0.03	-0.67	-0.2
53	-0.78	-0.34	-0.16	-0.95	-0.57	-0.87	-0.42	-0.79	-0.61	-0.1	-0.72	-0.28
54	-0.63	-0.25	-0.17	-0.94	-0.38	-0.91	-0.36	-0.78	-0.56	-0.13	-0.67	-0.27
55	-0.73	-0.17	-0.09	-0.98	-0.39	-0.86	-0.32	-0.74	-0.53	-0.15	-0.67	-0.3
56	-0.73	-0.27	-0.17	-0.96	-0.48	-0.86	-0.41	-0.77	-0.59	-0.12	-0.74	-0.3
57	-0.9	-0.47	-0.21	-1	-0.65	-0.95	-0.52	-0.86	-0.69	-0.15	-0.86	-0.37
58	-0.85	-0.38	-0.18	-1	-0.73	-0.97	-0.45	-0.91	-0.67	-0.14	-0.95	-0.36
59	-0.66	-0.41	-0.17	-0.93	-0.61	-0.9	-0.4	-0.81	-0.61	-0.21	-0.75	-0.36
60	-0.72	-0.38	-0.12	-0.92	-0.45	-0.9	-0.41	-0.76	-0.58	-0.13	-0.74	-0.3
61	-0.72	-0.26	-0.19	-0.94	-0.51	-0.91	-0.39	-0.79	-0.59	-0.05	-0.75	-0.25
62	-0.68	-0.23	-0.12	-0.98	-0.46	-0.87	-0.34	-0.78	-0.54	-0.05	-0.62	-0.2
63	-0.78	-0.32	-0.17	-0.98	-0.7	-0.91	-0.41	-0.87	-0.63	-0.09	-0.85	-0.3
64	-0.59	-0.13	-0.13	-0.96	-0.37	-0.8	-0.28	-0.71	-0.48	-0.14	-0.61	-0.26
65	-0.88	-0.54	-0.28	-1	-0.76	-0.95	-0.56	-0.9	-0.73	-0.27	-0.87	-0.45
66	-0.64	-0.29	-0.17	-0.92	-0.37	-0.81	-0.38	-0.7	-0.52	-0.08	-0.59	-0.2
67	-0.94	-0.52	-0.17	-1	-0.74	-0.96	-0.51	-0.9	-0.72	-0.22	-0.93	-0.43
68	-0.73	-0.19	-0.22	-0.97	-0.28	-0.89	-0.38	-0.71	-0.55	-0.04	-0.75	-0.24
69	-0.81	-0.28	-0.21	-1	-0.57	-0.94	-0.45	-0.86	-0.64	-0.12	-0.85	-0.31
70	-0.81	-0.37	-0.18	-0.97	-0.57	-0.9	-0.44	-0.82	-0.63	-0.12	-0.81	-0.31
71	-0.74	-0.27	-0.18	-0.97	-0.55	-0.89	-0.37	-0.83	-0.57	-0.17	-0.78	-0.31
72	-0.68	-0.13	-0.12	-0.89	-0.33	-0.87	-0.36	-0.68	-0.51	-0.01	-0.62	-0.17
73	-0.73	-0.25	-0.19	-0.98	-0.59	-0.9	-0.41	-0.83	-0.61	-0.15	-0.77	-0.33
74	-0.71	-0.36	-0.11	-0.98	-0.44	-0.94	-0.4	-0.78	-0.59	-0.04	-0.78	-0.25
75	-0.67	-0.37	-0.12	-0.99	-0.57	-0.9	-0.38	-0.83	-0.6	-0.18	-0.71	-0.33
76	-0.72	-0.34	-0.21	-0.94	-0.6	-0.91	-0.41	-0.81	-0.62	-0.19	-0.78	-0.37
77	-0.8	-0.3	-0.16	-0.98	-0.48	-0.83	-0.42	-0.78	-0.61	-0.13	-0.75	-0.32
78	-0.59	-0.2	-0.16	-0.92	-0.34	-0.81	-0.32	-0.72	-0.52	0.01	-0.57	-0.16
79	-0.67	-0.26	-0.19	-0.95	-0.49	-0.82	-0.39	-0.76	-0.56	-0.1	-0.69	-0.25
80	-0.75	-0.35	-0.18	-0.98	-0.41	-0.83	-0.44	-0.72	-0.59	-0.13	-0.57	-0.27
81	-0.73	-0.49	-0.1	-0.97	-0.58	-0.89	-0.44	-0.82	-0.61	-0.26	-0.69	-0.37
82	-0.79	-0.46	-0.2	-0.99	-0.63	-0.94	-0.48	-0.84	-0.65	-0.18	-0.83	-0.36
83	-0.79	-0.38	-0.15	-0.98	-0.39	-0.96	-0.44	-0.75	-0.61	-0.12	-0.76	-0.33
84	-0.78	-0.28	-0.16	-0.98	-0.49	-0.93	-0.44	-0.8	-0.62	-0.14	-0.7	-0.3
85	-0.75	-0.36	-0.19	-0.92	-0.49	-0.91	-0.41	-0.78	-0.59	-0.15	-0.74	-0.32
86	-0.75	-0.15	-0.16	-0.92	-0.32	-0.87	-0.35	-0.74	-0.55	-0.03	-0.56	-0.19
87	-0.74	-0.42	-0.21	-0.98	-0.75	-0.9	-0.45	-0.88	-0.66	-0.1	-0.82	-0.3
88	-0.56	-0.16	-0.17	-0.92	-0.31	-0.86	-0.29	-0.72	-0.5	-0.05	-0.59	-0.2
89	-0.65	-0.22	-0.11	-0.94	-0.48	-0.87	-0.35	-0.77	-0.55	-0.06	-0.72	-0.24
90	-0.81	-0.21	-0.11	-0.95	-0.38	-0.92	-0.37	-0.76	-0.57	-0.06	-0.76	-0.27
91	-0.82	-0.26	-0.14	-0.94	-0.44	-0.96	-0.44	-0.78	-0.61	-0.07	-0.73	-0.26
92	-0.67	-0.35	-0.17	-0.95	-0.49	-0.83	-0.39	-0.76	-0.58	-0.06	-0.74	-0.27
93	-0.73	-0.3	-0.22	-0.98	-0.59	-0.97	-0.4	-0.84	-0.6	-0.16	-0.88	-0.35
94	-0.81	-0.42	-0.16	-0.96	-0.46	-0.93	-0.46	-0.78	-0.61	-0.14	-0.82	-0.32
95	-0.8	-0.29	-0.12	-0.91	-0.43	-0.87	-0.41	-0.73	-0.57	-0.18	-0.64	-0.31
96	-0.7	-0.1	-0.14	-0.96	-0.43	-0.92	-0.31	-0.8	-0.56	-0.03	-0.79	-0.25
97	-0.66	-0.29	-0.19	-0.95	-0.39	-0.94	-0.38	-0.74	-0.56	-0.1	-0.72	-0.27
98	-0.67	-0.21	-0.15	-1	-0.35	-0.96	-0.38	-0.75	-0.56	-0.08	-0.77	-0.28
99	-0.77	-0.38	-0.14	-1	-0.57	-0.91	-0.38	-0.81	-0.61	-0.21	-0.8	-0.39

## Sheet: combined histograms
	Poor TitTat	Poor Subsist	Poor Exploit	Wealthy TitTat	Wealthy Subsist	Wealthy Exploit
-1	17	0	0	0	0	0
-0.95	48	0	18	0	0	0
-0.9	30	0	42	3	0	0
-0.85	5	0	26	7	0	0
-0.8	0	0	13	14	0	0
-0.75	0	3	1	26	0	0
-0.7	0	3	0	22	0	0
-0.65	0	4	0	19	0	0
-0.6	0	4	0	5	1	0
-0.55	0	16	0	3	1	0
-0.5	0	9	0	1	3	0
-0.45	0	18	0	0	4	0
-0.4	0	12	0	0	9	0
-0.35	0	12	0	0	13	0
-0.3	0	13	0	0	11	0
-0.25	0	4	0	0	28	4
-0.2	0	2	0	0	11	21
-0.15	0	0	0	0	10	50
-0.1	0	0	0	0	8	23
-0.05	0	0	0	0	1	2
3.19189e-16	0	0	0	0	0	0

## Sheet: sim size-strategy compare
Base sim, 3 strategy mix
turn cost 0.60
20x20 50 iterations, 10x Monte Carlo
This is the turn cost where 0% population decline begins to show up
run	WB	WS	WE	PB	PS	PE	W-total	P-total	All-total	W-wealth	P-wealth	Tot-wealth
0	0	0	0	-0.04	0	-0.02	0	-0.02	-0.01	10.52	19.58	12.87
1	0	0	0	0	0	0	0	0	0	10.7	20.36	13.87
2	0	0	0	-0.02	0	-0.03	0	-0.02	-0.01	10.71	18.91	12.87
3	0	0	0	-0.01	0	-0.03	0	-0.01	-0.01	10.84	19.24	13.54
4	0	0	0	-0.01	0	-0.03	0	-0.01	-0.01	10.75	19.65	13.38
5	0	0	0	-0.01	0	0	0	-0.01	0	10.64	19.14	12.89
6	0	0	0	0	0	0	0	0	0	10.7	19.74	13.16
7	0	0	0	0	0	-0.03	0	-0.01	-0.01	10.3	20.94	13.3
8	0	0	0	-0.01	0	0	0	0	0	10.93	19.15	13.41
9	0	0	0	-0.02	0	-0.01	0	-0.01	-0.01	10.73	19.43	13.25
borderless, almost the same
run	WB	WS	WE	PB	PS	PE	W-total	P-total	All-total	W-wealth	P-wealth	Tot-wealth
0	0	0	0	0	0	0	0	0	0	11.16	20.57	13.85
1	0	0	0	-0.03	0	0	0	-0.01	-0.01	11.1	20.81	13.87
2	0	0	0	0	0	0	0	0	0	10.95	21.14	13.68
3	0	0	0	0	0	0	0	0	0	10.89	21.3	13.51
4	0	0	0	-0.02	0	-0.03	0	-0.02	-0.01	10.8	21.34	13.79
5	0	0	0	-0.02	0	-0.01	0	-0.01	-0.01	11.1	20.47	13.93
6	0	0	0	-0.03	0	0	0	-0.01	-0.01	11.06	20.87	13.66
7	0	0	0	0	0	-0.01	0	0	0	11.14	20.64	13.92
8	0	0	0	-0.01	0	0	0	0	0	11	21.6	14.29
9	0	0	0	0	0	0	0	0	0	10.99	20.99	13.67
1000x1000, other parms the same (borderless)
run	WB	WS	WE	PB	PS	PE	W-total	P-total	All-total	W-wealth	P-wealth	Tot-wealth
0	0	0	0	-0.01	0	-0.01	0	0	0	11.04	20.98	13.88
1	0	0	0	-0.01	0	-0.01	0	0	0	11.05	20.98	13.89
2	0	0	0	-0.01	0	-0.01	0	0	0	11.05	20.99	13.9
3	0	0	0	-0.01	0	-0.01	0	0	0	11.05	20.97	13.88
4	0	0	0	-0.01	0	-0.01	0	0	0	11.04	20.98	13.88
5	0	0	0	-0.01	0	-0.01	0	0	0	11.05	20.97	13.88
6	0	0	0	-0.01	0	-0.01	0	0	0	11.05	20.98	13.89
7	0	0	0	-0.01	0	-0.01	0	0	0	11.05	20.98	13.88
8	0	0	0	-0.01	0	-0.01	0	0	0	11.05	20.99	13.89
9	0	0	0	-0.01	0	-0.01	0	0	0	11.05	20.98	13.89
single iteration borderless 1000x1000 at .7 turncost
Iteration	WB	WS	WE	PB	PS	PE	W-total	P-total	All-total	W-wealth	P-wealth	Tot-wealth
0	166731	167068	166268	167206	166554	166173	500067	499933	1000000	5000670	1999732	7000402
5	166731	167068	166268	166531	166554	165575	500067	498660	998727	9836193	5018910	14855103
10	166731	167068	166268	164766	166554	163842	500067	495162	995229	14244109	8187941	22432050
15	166731	167068	166268	163617	166554	162730	500067	492901	992968	18597403	11349520	29946923
20	166731	167068	166268	163135	166554	162267	500067	491956	992023	22935999	14529254	37465253
25	166731	167068	166268	162844	166554	162008	500067	491406	991473	27261552	17708090	44969642
30	166731	167068	166268	162664	166554	161875	500067	491093	991160	31587340	20884405	52471745
35	166731	167068	166268	162519	166554	161784	500067	490857	990924	35927605	24061579	59989184
40	166731	167068	166268	162409	166554	161708	500067	490671	990738	40269980	27257082	67527062
45	166731	167068	166268	162310	166554	161645	500067	490509	990576	44612836	30448785	75061621
50	166731	167068	166268	162254	166554	161601	500067	490409	990476	48956506	33645160	82601666
change	0	0	0	-0.03	0	-0.03	0	-0.02	-0.01	8.79	15.82	10.8
performance of borderless sim vs turn cost and sim size						(not monte carlo, takes too long for 1000s)
50 iterations
sim size	turn cost	Dens. Poor	W-total	P-total	All-total	W-wealth	P-wealth	Tot-wealth	Economic Growth (per turn)			Wealthy population (50 turns)	Poor population (50 turns)	All Defector combined population (50 turns)	Economic Growth (per turn)	All Defector Economic Growth (per turn)
20x20	0.6	0.5	0	0	0	10.92	21.48	13.85	0.0554424		0.6	0	0	0	0.0554424	0.0515923	11.37
20x20	0.7	0.5	0	-0.03	-0.02	8.89	15.47	10.86	0.0507072		0.7	0	-0.03	0	0.0507072	0.0445495	7.84
20x20	0.8	0.5	0	-0.04	-0.02	6.5	10.81	7.62	0.0440232		0.8	0	-0.04	0	0.0440232	0.0378885	5.42
20x20	0.9	0.5	0	-0.15	-0.07	3.92	5.95	4.45	0.0344939		0.9	0	-0.15	0	0.0344939	0.026512	2.7
20x20	1	0.5	-0.06	-0.32	-0.19	1.5	1.38	1.46	0.0181663		1	-0.06	-0.32	0	0.0181663	0	0
20x20	1.1	0.5	-0.78	-0.99	-0.88	-0.66	-0.93	-0.73	-0.0258468		1.1	-0.78	-0.99	-0.99	-0.0258468	-0.129036	-0.999
												Wealthy 20x20	Poor 20x20	Wealthy 1000x1000	Poor 1000x1000	Wealthy 20x20 border	Poor 20x20 border
1000x1000	0.6	0.5	0	0	0	11.04	20.98	13.88	0.055485		0.6	0	0	0	0	0	0
1000x1000	0.7	0.5	0	-0.02	-0.01	8.79	15.82	10.8	0.0506006		0.7	0	-0.03	0	-0.02	0	-0.01
1000x1000	0.8	0.5	0	-0.05	-0.03	6.53	10.67	7.71	0.0442401		0.8	0	-0.04	0	-0.05	0	-0.07
1000x1000	0.9	0.5	0	-0.16	-0.08	4.11	5.6	4.54	0.0348328		0.9	0	-0.15	0	-0.16	-0.01	-0.15
1000x1000	1	0.5	-0.06	-0.34	-0.2	1.6	1.16	1.47	0.0182489		1	-0.06	-0.32	-0.06	-0.34	-0.07	-0.28
1000x1000	1.1	0.5	-0.81	-0.99	-0.9	-0.69	-0.99	-0.77	-0.0289657		1.1	-0.78	-0.99	-0.81	-0.99	-0.73	-0.94
20x20	0.6	0.1	0	-0.03	0	10.14	18.65	10.42	0.049913
20x20	0.7	0.1	0	0	0	8.12	14.79	8.45	0.0459445
20x20	0.8	0.1	0	-0.15	-0.01	6.14	5.93	6.14	0.0400973
20x20	0.9	0.1	0	-0.32	-0.03	3.94	3.72	3.93	0.0324213
20x20	1	0.1	-0.01	-0.37	-0.04	1.83	1.17	1.81	0.0208787
20x20	1.1	0.1	-0.26	-0.78	-0.32	-0.33	-0.77	-0.36	-0.00888603
20x20	0.6	0.9	0	0	0	12.46	23.94	21.95	0.0646716
20x20	0.7	0.9	0	0	0	10.51	18.47	16.81	0.0592861
20x20	0.8	0.9	0	-0.02	-0.02	7.67	13.78	12.57	0.0535414
20x20	0.9	0.9	0	-0.02	-0.02	5.45	8.6	7.93	0.0447612
20x20	1	0.9	-0.02	-0.19	-0.17	2.73	2.91	2.86	0.0273815
20x20	1.1	0.9	-0.66	-0.98	-0.95	-0.16	-0.94	-0.8	-0.0316762
ALL DEFECT:
20x20	0.6	0.5
20x20	0.7	0.5
20x20	0.8	0.5
20x20	0.9	0.5
20x20	1	0.5
20x20	1.1	0.5
BORDERS:
20x20	0.6	0.5	0	0	0	10.73	19.54	13.3	0.054646
20x20	0.7	0.5	0	-0.01	-0.01	8.25	16.4	10.64	0.0503138
20x20	0.8	0.5	0	-0.07	-0.04	6.45	9.73	7.4	0.0434835
20x20	0.9	0.5	-0.01	-0.15	-0.08	4	5.48	4.42	0.0343797
20x20	1	0.5	-0.07	-0.28	-0.19	1.64	1.42	1.58	0.0191366
20x20	1.1	0.5	-0.73	-0.94	-0.84	-0.56	-0.9	-0.67	-0.0219292
base sim 1.06 turncost with borders
Iteration	WB	WS	WE	PB	PS	PE	W-total	P-total	All-total	W-wealth	P-wealth	Tot-wealth
0	80	57	63	74	60	66	200	200	400	2000	800	2800
5	80	57	63	50	60	46	200	156	356	2354	659	3013
10	80	57	63	36	60	34	200	130	330	2488	585	3073
15	76	57	63	23	60	30	196	113	309	2568	556	3124
20	70	57	62	20	59	27	189	106	295	2566	515	3081
25	64	56	61	19	58	23	181	100	281	2530	492	3022
30	58	56	61	15	57	21	175	93	268	2512	434	2946
35	48	55	59	13	54	17	162	84	246	2466	385	2851
40	42	55	57	10	50	15	154	75	229	2391	355	2746
45	35	53	55	8	45	14	143	67	210	2326	308	2634
50	27	49	54	6	41	13	130	60	190	2249	280	2529
change	-0.66	-0.14	-0.14	-0.92	-0.32	-0.8	-0.35	-0.7	-0.52	0.12	-0.65	-0.1
montecarlo avg	-0.61	-0.18	-0.1	-0.9	-0.34	-0.82	-0.3	-0.71	-0.5	0.12	-0.56	-0.07
same but without borders
Iteration	WB	WS	WE	PB	PS	PE	W-total	P-total	All-total	W-wealth	P-wealth	Tot-wealth
0	69	67	76	61	56	71	212	188	400	2120	752	2872
5	69	67	76	35	56	51	212	142	354	2453	621	3074
10	68	67	76	26	56	41	211	123	334	2543	581	3124
15	67	67	76	19	55	32	210	106	316	2596	523	3119
20	63	67	75	18	53	26	205	97	302	2597	473	3070
25	53	67	73	15	51	24	193	90	283	2530	435	2965
30	49	64	72	8	49	20	185	77	262	2473	369	2842
35	40	63	70	4	45	19	173	68	241	2341	349	2690
40	32	61	68	3	43	18	161	64	225	2209	310	2519
45	21	60	66	3	38	17	147	58	205	2091	260	2351
50	17	55	63	2	29	15	135	46	181	1963	218	2181
change	-0.75	-0.18	-0.17	-0.97	-0.48	-0.79	-0.36	-0.76	-0.55	-0.07	-0.71	-0.24
montecarlo avg	-0.72	-0.24	-0.14	-0.97	-0.4	-0.87	-0.36	-0.74	-0.55	-0.05	-0.7	-0.24
compare:	WB	WS	WE	PB	PS	PE	W-total	P-total	All-total	W-wealth	P-wealth	Tot-wealth
borders - without borders	0.11	0.06	0.04	0.07	0.06	0.05	0.06	0.03	0.05	0.17	0.14	0.17

## Sheet: distributions
	start	25 iterations at 1.06 turn cost 3-strategy cooperators	25 iterations at 0.6 turn cost 3-strategy cooperators	25 iterations at 1.0 turn cost defectors only	25 iterations 0.6 turn cost defectors only
5	192	208	4	192	0
10	208	76	0	208	0
15	0	68	6	0	0
20	0	17	5	0	0				5				5	171		5	6
25	0	8	8	0	2				10				10	106		10	14
30	0	4	28	0	2				15				16	87		15	39
35	0	7	12	0	36				20				21	13		20	45
40	0	3	11	0	36				25				26	7		25	103
45	0	5	30	0	175				30				31	4		30	143
50	0	2	35	0	149				35				37	3		35	11
									40				42	4		40	22
									45				47	4		45	9
									50				52	0		50	8
	full distribution
12	7
24	13
36	45
48	63
60	212
72	22
84	7
96	16
108	4
120	11
